# Supplementary material for: Role of sleep quality in the acceleration of biological aging and its potential for preventive interaction on air pollution insults: Findings from the UK Biobank cohort
Source: Aging Cell. 2022 Apr 14;21(5):e13610. doi: 10.1111/acel.13610 (PMC9124313; doi:10.1111/acel.13610)
Supplement: Supplementary file 4 — Table S12 [file ACEL-21-e13610-s003.xlsx]

## Sheet: Snoring
Table S12 Characteristics of genetic variants associated with sleep behaviors and biological ages in UK Biobank
SNP	Chr	Position	Effect Alleles	Other Alleles	OR	SE	p-value	EAF
rs35915391	1	87781737	G	C	1.03093	0.005214	2.246e-05	0.3513
rs35562935	1	96689205	A	G	1.06	0.009454	1.692e-05	0.0746
rs72906130	2	157076893	G	C	1.06	0.007283	3.5e-14	0.1345
rs9309771	3	77593064	A	G	1.03	0.005018	5.65e-09	0.4521
rs34811474	4	25408838	G	A	1.04167	0.005929	4.224e-08	0.2308
rs6855873	4	42539270	T	C	1.03	0.005822	2.083e-05	0.2411
rs2307111	5	75003678	T	C	1.03093	0.005108	1.336e-08	0.3946
rs10062026	5	90052289	G	A	1.03093	0.005204	2.079e-05	0.3591
rs745558	5	134453814	G	A	1.03093	0.005347	2.662e-07	0.3279
rs947612	6	73738661	G	A	1.03	0.005761	9.919e-06	0.2474
rs17060460	6	100827834	G	A	1.03	0.005955	1.426e-05	0.2256
rs9389081	6	133815465	T	A	1.05263	0.00946	4.369e-05	0.0764
rs2981329	8	34985791	C	T	1.03	0.00579	7.738e-06	0.2551
rs7007887	8	71555913	T	C	1.04	0.005024	9.876e-11	0.4339
rs4523230	8	78234143	T	A	1.03093	0.005572	1.674e-06	0.2832
rs1016013	9	97476484	G	A	1.03093	0.005145	7.218e-07	0.4036
rs11256034	10	9086147	T	C	1.04	0.005772	4.668e-08	0.2478
rs2049045	11	27694241	G	C	1.04167	0.006417	8.872e-08	0.1866
rs10878269	12	65791463	T	C	1.04	0.005176	3.756e-10	0.3647
rs12427782	13	40745813	G	T	1.03093	0.005055	5.77e-09	0.491
rs2762049	13	50822363	C	G	1.04	0.005107	8.691e-09	0.3914
rs592333	13	51340315	G	A	1.04	0.005012	1.078e-13	0.4433
rs2664299	14	99742187	T	C	1.03093	0.005067	4.478e-08	0.4187
rs9933881	16	1740691	C	T	1.06	0.00948	8.94e-09	0.0743
rs732172	16	31050033	T	C	1.03	0.005154	1.347e-06	0.3709
rs8047587	16	53798622	T	G	1.03	0.005036	2.129e-06	0.4396
rs12449843	17	2058207	G	A	1.03093	0.005151	4.448e-07	0.378
rs1641511	17	7559677	G	A	1.03	0.005956	1.396e-05	0.2355
rs57222984	17	43758898	G	A	1.04	0.005824	3.03e-11	0.2423
rs2924251	17	46338677	A	G	1.03	0.005307	5.165e-06	0.3325
rs180107	17	67930772	T	A	1.03093	0.00507	3.863e-06	0.4093
rs4987719	18	60960310	T	C	1.08	0.01368	3.593e-05	0.0338
rs10415992	19	32181118	C	G	1.05263	0.008565	8.14e-09	0.0947
rs34107769	20	46306828	T	C	1.03093	0.005485	9.929e-06	0.2932
rs6099273	20	55347828	T	C	1.03	0.005762	1.223e-05	0.2496
Highlighted SNPs: replicated SNPs related to other sleep patterns

## Sheet: Chronotype
SNP	Chr	Position	Effect Alleles	Other Alleles	β	SE	p-value	EAF
rs61773390	1	7884525	T	G	0.029	0.003	2.754e-27	0.1955
rs12065331	1	14507831	C	T	0.015	0.002	1.514e-10	0.3068
rs17448682	1	15966713	T	C	0.018	0.003	4.044e-13	0.2315
rs7543480	1	20014827	T	C	0.016	0.002	6.897e-13	0.3447
rs10916866	1	21137768	C	A	0.017	0.002	2.385e-14	0.5887
rs12140153	1	62579891	G	T	0.027	0.004	4.621e-12	0.0877
rs11208844	1	66851147	G	A	0.017	0.003	2.805e-08	0.1379
rs11162296	1	77700196	C	G	0.036	0.003	1.498e-34	0.16
rs17416934	1	79874811	T	C	0.013	0.002	5.93e-09	0.616
rs72720396	1	91191582	G	A	0.022	0.003	3.285e-18	0.7706
rs7522677	1	96470261	T	C	0.015	0.003	7.905e-09	0.2099
rs9437742	1	96960983	G	C	0.012	0.002	3.525e-08	0.526
rs12139650	1	97598100	T	G	0.015	0.003	2.214e-08	0.8131
rs10494041	1	110031990	C	G	0.02	0.003	1.011e-12	0.8269
rs35461065	1	115060826	C	T	0.012	0.002	8.362e-09	0.5397
rs2794682	1	150320847	T	C	0.021	0.002	3.927e-22	0.396
rs75650221	1	174421994	T	C	0.034	0.006	8.92e-10	0.0381
rs13306728	1	179312559	A	G	0.03	0.004	6.157e-14	0.9239
rs509476	1	182573227	T	C	0.099	0.006	7.406e-56	0.03
rs12746073	1	183679912	T	C	0.012	0.002	1.727e-08	0.5259
rs12025393	1	193341118	G	A	0.014	0.002	1.818e-08	0.2653
rs16839841	1	196353384	T	G	0.022	0.004	2.691e-08	0.9188
rs13011556	2	4651923	G	C	0.016	0.003	7.726e-11	0.7622
rs2712056	2	23959131	T	C	0.018	0.003	1.572e-10	0.1845
rs848552	2	36700580	G	C	0.013	0.002	1.112e-09	0.4724
rs2592199	2	44710169	C	G	0.022	0.003	1.351e-14	0.7693
rs10495976	2	49750698	T	A	0.017	0.002	1.013e-13	0.6114
rs10193431	2	53725767	T	C	0.013	0.002	4.353e-09	0.5255
rs17049270	2	58192905	C	T	0.02	0.004	1.958e-08	0.0959
rs10175975	2	59429807	T	C	0.018	0.003	1.935e-10	0.179
rs359237	2	60473094	C	T	0.015	0.002	9.182e-12	0.4678
rs4672440	2	61616653	T	G	0.016	0.002	5.085e-13	0.3465
rs113851554	2	66750564	G	T	0.028	0.005	1.316e-08	0.0506
rs2706762	2	70488470	C	T	0.019	0.003	3.006e-10	0.15
rs7586062	2	77305160	G	C	0.022	0.002	3.057e-24	0.4717
rs10190053	2	77916762	C	A	0.013	0.002	6.507e-09	0.3695
rs75863239	2	105312975	C	T	0.023	0.004	3.211e-08	0.9098
rs62172117	2	144168667	G	A	0.019	0.002	1.429e-17	0.3572
rs7579662	2	161915810	G	A	0.012	0.002	2.242e-08	0.3919
rs13004345	2	174037347	C	T	0.012	0.002	3.762e-08	0.6523
rs11677484	2	191578172	T	G	0.015	0.002	6.246e-10	0.2531
rs4850712	2	197301425	T	G	0.013	0.002	9.404e-09	0.3221
rs6716898	2	198944271	A	G	0.021	0.002	2.323e-22	0.4838
rs184033703	2	206956138	A	G	0.032	0.005	9.646e-10	0.0576
rs11900963	2	239308049	A	T	0.045	0.004	3.218e-32	0.9138
rs62182135	2	240267305	C	A	0.013	0.002	7.798e-09	0.3305
rs17786957	3	2550093	G	C	0.018	0.003	6.05e-10	0.1633
rs7428484	3	23330101	A	G	0.013	0.002	1.967e-08	0.6734
rs62263597	3	50131691	A	G	0.028	0.004	4.794e-13	0.0845
rs67000219	3	71557581	C	T	0.019	0.003	2.68e-08	0.1137
rs9876864	3	77208521	A	T	0.016	0.002	9.195e-14	0.4128
rs55753638	3	85644482	C	T	0.022	0.003	2.859e-11	0.8786
rs1800828	3	113891549	C	G	0.014	0.002	5.319e-09	0.7473
rs6799356	3	123148362	A	C	0.014	0.003	4.14e-08	0.7538
rs2699869	3	133032892	A	C	0.013	0.002	5.062e-09	0.454
rs1109088	3	138154795	A	G	0.013	0.002	2.596e-09	0.5738
rs6769642	3	160763469	A	C	0.016	0.002	2.798e-13	0.4815
rs3850174	3	172364093	T	A	0.014	0.002	9.063e-09	0.2541
rs6443810	3	182262672	C	G	0.015	0.002	2.465e-10	0.6856
rs6778003	3	185991970	T	G	0.016	0.002	4.938e-12	0.2941
rs9683585	4	2702804	G	C	0.012	0.002	1.786e-08	0.5608
rs56040212	4	16435084	G	A	0.014	0.003	2.201e-08	0.2421
rs28634184	4	62873419	C	T	0.014	0.002	2.306e-08	0.251
rs57180764	4	83239773	A	G	0.017	0.003	3.222e-11	0.7676
rs4241964	4	137053959	G	T	0.015	0.002	3.541e-12	0.5248
rs7449161	5	7214040	T	G	0.013	0.002	2.203e-09	0.5226
rs3797051	5	63860141	T	C	0.015	0.003	1.482e-09	0.7613
rs542867945	5	65743706	A	C	0.49	0.089	4.293e-08	0.9998
rs66507804	5	86630284	C	T	0.017	0.003	1.473e-10	0.7946
rs304137	5	88169652	A	G	0.016	0.002	3.059e-14	0.5225
rs40465	5	103981726	G	T	0.013	0.002	2.464e-08	0.6702
rs286808	5	107459376	T	C	0.013	0.002	3.867e-09	0.4746
rs10052000	5	152298890	C	G	0.02	0.002	7.503e-19	0.3226
rs42210	5	166408788	G	C	0.014	0.002	3.533e-09	0.7134
rs335433	5	176867207	C	T	0.013	0.002	2.287e-09	0.4568
rs9395520	6	13183523	T	C	0.02	0.002	1.597e-18	0.3042
rs9295795	6	29145623	C	T	0.026	0.005	1.903e-08	0.9431
rs486416	6	31856070	G	A	0.013	0.002	6.073e-09	0.6376
rs734597	6	50836279	A	G	0.016	0.003	1.62e-08	0.1696
rs2653349	6	55142337	A	G	0.031	0.003	1.025e-32	0.213
rs2881955	6	72479263	T	C	0.016	0.002	5.635e-11	0.2777
rs9375352	6	98739938	A	T	0.014	0.002	2.034e-08	0.2672
rs4557564	6	110232051	A	G	0.025	0.004	2.147e-09	0.9296
rs6935086	6	128944677	T	C	0.02	0.003	5.87e-09	0.8871
rs9479402	6	153135339	C	T	0.102	0.01	1.348e-22	0.9893
rs9348050	6	166263488	T	C	0.013	0.002	1.998e-09	0.4891
rs16873715	7	8560454	T	A	0.015	0.003	4.418e-08	0.7564
rs56382918	7	24067993	T	C	0.018	0.002	1.126e-12	0.7436
rs10236197	7	32291761	T	C	0.014	0.002	2.033e-10	0.6303
rs56049037	7	32947201	G	A	0.017	0.002	2.284e-12	0.2874
rs4245555	7	50661409	C	T	0.018	0.002	1.958e-15	0.5872
rs2138759	7	71823436	A	G	0.014	0.002	1.749e-09	0.297
rs2922966	7	96455598	A	G	0.025	0.003	1.11e-17	0.8357
rs202157	7	101637753	C	T	0.018	0.002	1.206e-14	0.7019
rs112613078	7	102433678	G	A	0.025	0.003	1.546e-20	0.81
rs10262462	7	114180062	G	A	0.015	0.002	3.181e-12	0.3974
rs6978514	7	115684409	C	T	0.013	0.002	4.868e-08	0.559
rs2971970	7	133643778	T	G	0.017	0.003	2.23e-11	0.2177
rs35748596	8	4825443	G	T	0.016	0.002	2.371e-12	0.6423
rs34344642	8	31765586	G	T	0.024	0.004	2.879e-09	0.0783
rs12541362	8	33584661	T	A	0.018	0.002	5.551e-15	0.6511
rs1919346	8	35211457	A	G	0.012	0.002	1.297e-08	0.5251
rs11988076	8	53128629	G	A	0.019	0.003	1.816e-11	0.8359
rs6472936	8	76639759	T	C	0.018	0.003	5.156e-12	0.7788
rs1110275	8	86854332	T	C	0.02	0.004	4.053e-08	0.9058
rs34578339	8	89440842	T	A	0.016	0.003	2.839e-08	0.843
rs72673588	8	93356390	G	C	0.017	0.003	1.255e-09	0.8152
rs3100052	8	101967139	A	G	0.013	0.002	1.303e-08	0.3874
rs2737245	8	116658583	T	G	0.018	0.002	2.935e-14	0.2779
rs1323591	9	8456020	C	T	0.016	0.002	2.105e-12	0.3243
rs2291589	9	37079661	T	G	0.018	0.002	1.651e-16	0.6226
rs77598468	9	76484268	C	A	0.042	0.006	1.053e-12	0.0343
rs4565536	9	85189088	C	A	0.012	0.002	4.966e-08	0.4993
rs10797119	9	92202495	C	T	0.013	0.002	2.799e-09	0.4633
rs10818834	9	126317324	T	C	0.014	0.002	5.244e-09	0.7344
rs28365587	9	131959615	G	A	0.013	0.002	3.602e-09	0.5141
rs10448340	9	139320069	G	T	0.013	0.002	9.067e-09	0.6806
rs1750785	10	776150	A	G	0.014	0.002	3.521e-09	0.2638
rs9416744	10	60567937	A	C	0.017	0.002	1.465e-12	0.2561
rs7910164	10	72852735	A	G	0.012	0.002	4.83e-08	0.6423
rs76518095	10	131149976	T	C	0.023	0.004	1.001e-08	0.0751
rs9795439	11	1483543	A	G	0.018	0.003	6.68e-09	0.1963
rs925947	11	27667367	T	G	0.016	0.003	9.637e-10	0.2016
rs12799529	11	30408552	T	C	0.018	0.003	5.127e-13	0.7583
rs11032362	11	33759092	A	G	0.031	0.004	3.459e-17	0.0911
rs34239319	11	43902681	T	G	0.024	0.004	6.453e-12	0.1018
rs11039308	11	47622412	A	G	0.014	0.002	4.94e-11	0.4083
rs3168135	11	58386177	G	A	0.017	0.003	3.637e-12	0.2408
rs4008953	11	66660949	G	A	0.016	0.002	3.226e-11	0.7123
rs4237555	11	92725803	T	C	0.012	0.002	4.186e-08	0.5272
rs4936290	11	114009255	C	A	0.013	0.002	1.178e-08	0.6508
rs577924	11	122135107	T	C	0.012	0.002	2.065e-08	0.5342
rs1174510	12	17093317	A	G	0.012	0.002	4.863e-08	0.6244
rs11611435	12	24089322	T	C	0.012	0.002	3.999e-08	0.5528
rs13377754	12	34051765	T	C	0.024	0.002	7.843e-27	0.6123
rs7313852	12	38908389	G	A	0.025	0.002	1.016e-29	0.435
rs11183201	12	46170982	C	T	0.017	0.002	1.604e-14	0.4925
rs671255	12	52189566	G	A	0.014	0.002	1.421e-08	0.7505
rs7299922	12	54702519	A	G	0.013	0.002	8.562e-09	0.6334
rs9788226	12	63517356	C	G	0.022	0.003	1.246e-11	0.8781
rs7488974	12	90442001	A	G	0.016	0.002	1.807e-13	0.3976
rs10861694	12	107405922	T	C	0.014	0.002	2.598e-10	0.5641
rs77531286	12	114299548	C	T	0.017	0.003	1.401e-08	0.8517
rs4102203	12	120976371	T	C	0.024	0.003	7.796e-12	0.8936
rs61963123	13	42512639	T	C	0.017	0.003	2.325e-10	0.7847
rs9597250	13	56303709	C	A	0.019	0.003	2.875e-12	0.188
rs2321993	13	59681146	G	A	0.014	0.002	2.585e-11	0.5691
rs2593487	13	69903058	G	A	0.014	0.002	2.876e-10	0.3388
rs9565309	13	77577027	T	C	0.066	0.006	1.257e-28	0.9662
rs7337911	13	94111843	A	G	0.015	0.002	1.004e-09	0.7471
rs9521184	13	109782568	T	C	0.013	0.002	8.343e-10	0.4871
rs11157143	14	41010556	G	A	0.015	0.002	8.227e-10	0.7264
rs56376592	14	57378912	A	C	0.017	0.003	1.403e-09	0.8217
rs4899502	14	74669893	G	A	0.016	0.002	1.613e-11	0.6869
rs12432176	14	101021218	A	C	0.013	0.002	1.47e-08	0.3781
rs2701524	15	37383688	T	C	0.013	0.002	5.385e-09	0.5871
rs59986227	15	48009263	G	C	0.015	0.002	5.362e-09	0.7456
rs12442008	15	53725112	T	C	0.014	0.002	3.358e-08	0.2521
rs11852820	15	101150435	G	C	0.014	0.002	5.755e-10	0.6589
rs2304467	16	8988777	G	C	0.012	0.002	3.91e-08	0.6026
rs7196720	16	24534662	T	C	0.013	0.002	4.316e-09	0.486
rs12927162	16	52684916	A	G	0.028	0.002	2.106e-32	0.7237
rs1421085	16	53800954	C	T	0.023	0.002	1.393e-25	0.5961
rs2398144	16	56352854	C	A	0.021	0.002	2.416e-21	0.3947
rs8044054	16	60628436	T	C	0.015	0.002	3.865e-12	0.3889
rs17604349	16	72210865	G	A	0.022	0.003	1.207e-15	0.1792
rs2518022	17	8057367	T	C	0.032	0.004	1.532e-16	0.0856
rs2232839	17	17399635	C	T	0.025	0.003	2.405e-21	0.2113
rs9915731	17	30599555	T	A	0.013	0.002	2.802e-08	0.2703
rs225289	17	33928945	T	C	0.016	0.003	1.237e-08	0.1693
rs72828815	17	42994794	T	C	0.016	0.003	6.077e-09	0.1849
rs117974417	17	46156510	G	C	0.018	0.003	1.542e-09	0.8477
rs6504758	17	50208366	G	A	0.014	0.002	9.833e-11	0.4645
rs9898091	17	54173599	T	C	0.038	0.006	6.884e-12	0.9604
rs8072058	17	55734198	T	A	0.015	0.003	1.376e-08	0.7822
rs17682747	17	61181112	A	G	0.014	0.003	4.693e-08	0.2312
rs2916142	17	65482064	T	C	0.015	0.002	7.628e-12	0.4565
rs10491171	17	68414995	C	G	0.019	0.003	3.621e-09	0.865
rs487952	17	74898300	A	G	0.013	0.002	4.432e-09	0.5656
rs974552	18	5186164	G	A	0.022	0.003	1.397e-15	0.8085
rs1013987	18	22630836	C	T	0.015	0.002	1.364e-11	0.4042
rs4239386	18	31664710	T	A	0.019	0.002	2.06e-17	0.3342
rs12969848	18	38152835	T	C	0.017	0.002	1.517e-15	0.5294
rs9956387	18	44773382	T	A	0.014	0.002	1.376e-10	0.4963
rs17596722	18	53154167	C	T	0.018	0.003	3.243e-11	0.2006
rs9964420	18	56824041	C	A	0.022	0.002	4.032e-21	0.301
rs11152350	18	60240352	C	A	0.015	0.002	1.067e-12	0.4704
rs9958145	18	64363800	G	A	0.015	0.003	4.258e-08	0.2009
rs10402849	19	2695661	T	C	0.016	0.003	6.734e-09	0.2008
rs3843751	19	10748121	T	C	0.013	0.002	6.331e-09	0.6642
rs9636202	19	18449238	G	A	0.013	0.002	3.533e-08	0.2653
rs12481462	20	14728972	T	C	0.012	0.002	4.359e-08	0.3727
rs78095690	20	16239683	C	T	0.013	0.002	5.751e-09	0.5635
rs6131942	20	17348608	G	A	0.015	0.002	7.628e-12	0.4196
rs1737893	20	31051699	C	T	0.014	0.002	1.369e-09	0.3779
rs2072727	20	43538733	T	C	0.012	0.002	3.459e-08	0.4359
rs695459	22	28848278	C	T	0.013	0.002	6.593e-09	0.3886
rs28580373	22	35847288	A	G	0.014	0.003	3.254e-08	0.2317
rs11705370	22	40555993	T	A	0.019	0.002	3.427e-15	0.5981
rs55715427	22	42458827	G	C	0.022	0.004	1.35e-09	0.097
rs2294203	22	45738487	A	G	0.013	0.002	2.969e-08	0.6796
Highlighted SNPs: replicated SNPs related to other sleep patterns

## Sheet: Daytime sleepiness
SNP	Chr	Position	Effect Alleles	Other Alleles	OR	SE	p-value	EAF
rs28600082	4	176247942	T	C	2.44	0.156	1.076e-05	0.0009

## Sheet: Sleep duration
SNP	Chr	Position	Effect Alleles	Other Alleles	β	SE	p-value	EAF
rs4642942	1	31492150	C	G	0.01	0.002492	3.065e-08	0.4148
rs915416	1	34731984	C	G	0.02	0.002694	8.15e-12	0.2906
rs540431	1	57859521	A	G	0.01	0.002465	4.908e-09	0.4502
rs1392817	1	66539456	A	G	0.01	0.002493	1.844e-08	0.4773
rs79512144	2	9188514	G	A	0.03	0.004972	3.643e-08	0.0648
rs116219610	2	58849728	T	C	0.02	0.00311	4.754e-14	0.1927
rs62158206	2	114084596	C	T	0.04	0.002968	3.003e-43	0.2189
rs35662245	2	147583187	A	T	0.02	0.002582	6.229e-09	0.3389
rs11883686	2	157049217	A	T	0.01	0.002601	1.007e-08	0.3322
rs12463754	2	166942663	G	C	0.02	0.002771	3.913e-10	0.2706
rs112230981	3	55879269	A	G	0.03	0.005698	4.588e-08	0.0485
rs4688116	3	118195601	T	G	0.01	0.002508	4.201e-08	0.4033
rs16834426	3	123283309	A	G	0.02	0.002763	1.757e-08	0.2685
rs9843801	3	136000746	C	T	0.02	0.002584	5.82e-10	0.3414
rs2192528	4	18327896	A	G	0.02	0.002452	6.266e-10	0.4772
rs7686205	4	44535866	G	A	0.01	0.002519	1.368e-08	0.3794
rs41501452	4	82272105	A	G	0.02	0.002633	4.043e-09	0.3155
rs17285646	4	92557496	A	T	0.01	0.002452	1.884e-08	0.4764
rs13109404	4	102896591	T	G	0.03	0.004795	1.126e-11	0.0704
rs365663	5	1428883	A	G	0.02	0.002462	1.116e-11	0.4551
rs6889592	5	102313939	A	G	0.02	0.002596	1.437e-11	0.3324
rs113322698	5	137769576	A	G	0.01	0.002574	1.937e-08	0.3424
rs12215241	6	27023081	G	A	0.02	0.002931	6.09e-10	0.2247
rs34388845	6	28578286	A	G	0.02	0.002983	5.431e-10	0.2136
rs1633063	6	29726046	C	T	0.02	0.002839	3.173e-09	0.246
rs9451146	6	89798679	C	T	0.02	0.002915	8.528e-09	0.228
rs9362971	6	93157567	T	C	0.01	0.002567	1.411e-08	0.3461
rs3823624	7	2110346	C	T	0.02	0.003188	1.297e-09	0.1807
rs6979198	7	107197694	G	T	0.02	0.003	1.071e-08	0.2109
rs1668331	7	113872935	G	T	0.02	0.00254	5.198e-10	0.3738
rs12336359	9	4129657	C	G	0.01	0.002523	9.419e-09	0.4037
rs10973207	9	37100525	T	G	0.02	0.003391	2.015e-09	0.1549
rs144625846	10	104078044	A	G	0.02	0.003575	1.049e-08	0.1346
rs7915425	10	125016501	T	C	0.02	0.003221	3.083e-10	0.1758
rs7115856	11	43769287	C	A	0.01	0.002452	1.247e-09	0.4613
rs12791153	11	80685181	T	A	0.03	0.004614	2.893e-08	0.0772
rs1553132	11	88297740	G	A	0.02	0.002788	6.633e-09	0.2586
rs1263056	11	116576415	A	G	0.01	0.002471	4.154e-08	0.4817
rs4767550	12	117951150	G	A	0.01	0.002507	2.698e-09	0.4128
rs11621908	14	78495761	C	T	0.03	0.004548	4.954e-09	0.0796
rs13329140	15	48050577	G	A	0.02	0.002888	7.507e-11	0.2359
rs77684884	16	6499120	G	A	0.02	0.003197	5.826e-10	0.1878
rs28651105	16	19987636	G	A	0.02	0.002969	4.748e-08	0.2165
rs8047587	16	53798622	G	T	0.02	0.002468	1.089e-12	0.4396
rs11076146	16	56261429	G	T	0.01	0.002461	2.956e-09	0.44
rs11654671	17	4732467	T	A	0.02	0.002928	3.714e-08	0.2348
rs11650677	17	11231513	A	G	0.01	0.00258	8.95e-09	0.3394
rs62061734	17	44018488	T	C	0.02	0.002967	2.172e-09	0.2205
rs12607679	18	53059748	T	C	0.02	0.002821	9.794e-11	0.2595
Highlighted SNPs: replicated SNPs related to other sleep patterns

## Sheet: Insomnia
SNP	Chr	Position	Effect Alleles	Other Alleles	OR	SE	p-value	EAF
rs2089358	1	37194103	C	T	1.04167	0.007	2.75e-10	0.7038
rs11588755	1	57819204	G	A	1.0352	0.006	5.14e-09	0.522
rs1937447	1	66358242	G	C	1.0395	0.007	2.08e-08	0.7593
rs1620977	1	72729142	A	G	1.053	0.007	2.27e-14	0.2696
rs2815757	1	72764289	T	C	1.057	0.008	2.24e-13	0.8089
rs61765555	1	73957815	C	T	1.04603	0.007	4e-11	0.2552
rs699844	1	74878253	A	G	1.062	0.011	4.11e-08	0.9195
rs12030482	1	96961268	A	T	1.042	0.007	8.16e-09	0.2201
rs6702604	1	107190062	G	A	1.03734	0.006	1.3e-09	0.5843
rs1289939	1	117944435	C	T	1.04167	0.007	6e-09	0.2325
rs5877	1	173878862	T	C	1.037	0.006	1.23e-08	0.6691
rs11803128	1	190060095	G	A	1.04167	0.006	6.85e-11	0.6541
rs10800992	1	190900576	T	C	1.043	0.006	3.84e-12	0.4431
rs623025	1	201765094	C	T	1.03842	0.007	3.16e-08	0.2552
rs11119409	1	210293333	C	T	1.0352	0.006	1.19e-08	0.5866
rs823247	2	2850540	C	T	1.03734	0.006	5.25e-10	0.479
rs6734957	2	42813247	G	T	1.04275	0.007	1.82e-09	0.2388
rs56097173	2	44262449	T	C	1.041	0.006	2.69e-10	0.6808
rs13010288	2	51824512	G	T	1.06157	0.009	9.26e-12	0.1326
rs1861412	2	58893065	A	G	1.039	0.006	1.67e-10	0.4338
rs6545798	2	60521311	T	A	1.04167	0.006	1.19e-11	0.4104
rs1519102	2	66677816	G	C	1.03734	0.006	1.9e-08	0.6891
rs113851554	2	66750564	T	G	1.229	0.014	1.56e-51	0.0506
rs11126082	2	66789341	G	C	1.04384	0.006	8.26e-13	0.4398
rs12614369	2	66792109	A	G	1.045	0.008	7.21e-09	0.8158
rs34036083	2	66815719	C	T	1.03627	0.006	2.07e-08	0.6576
rs984306	2	66817402	C	T	1.04384	0.007	7.94e-10	0.7547
rs7566062	2	66972843	T	C	1.061	0.007	1.37e-16	0.2248
rs78206187	2	67022234	G	A	1.0989	0.013	2.96e-13	0.9442
rs75452188	2	67134426	A	G	1.053	0.009	1.58e-08	0.878
rs12991815	2	68071990	C	G	1.041	0.006	3.02e-11	0.4241
rs62149809	2	73853830	A	G	1.159	0.025	5.71e-09	0.986
rs11679943	2	77724624	A	G	1.038	0.006	3.16e-09	0.3471
rs72820274	2	104412924	A	G	1.035	0.006	1.28e-08	0.417
rs62158170	2	114082175	A	G	1.068	0.007	1.2e-19	0.7856
rs10928256	2	146458738	T	C	1.035	0.006	1.61e-08	0.4192
rs6756610	2	147480394	C	G	1.038	0.006	1.14e-09	0.6291
rs116466468	2	159137557	T	C	1.045	0.007	2.11e-10	0.7593
rs4664299	2	160570033	C	T	1.04167	0.007	4.95e-09	0.2349
rs7571486	2	176473295	G	A	1.0395	0.007	1.4e-08	0.251
rs1064213	2	198950240	G	A	1.03734	0.006	6.41e-10	0.4789
rs55772859	2	208042581	A	C	1.043	0.006	4.82e-11	0.3106
rs62213452	2	210380152	T	G	1.038	0.007	2.39e-08	0.2788
rs34967082	2	215382654	A	G	1.036	0.006	4.34e-09	0.4136
rs1530938	2	236900633	A	G	1.037	0.006	8.82e-10	0.4423
rs62194948	2	239222376	C	G	1.04	0.007	4.64e-09	0.275
rs7599697	2	239231477	C	T	1.03734	0.006	5e-09	0.3583
rs6808140	3	10581380	T	C	1.04	0.006	5.35e-11	0.5053
rs7615602	3	18718055	G	C	1.04058	0.007	2.59e-09	0.2715
rs4858708	3	25154112	T	A	1.03413	0.006	1.23e-08	0.5305
rs35110063	3	43066558	A	G	1.04	0.006	8.82e-11	0.4266
rs7625896	3	44062561	A	G	1.037	0.006	5.28e-09	0.6545
rs7432782	3	48941551	C	T	1.08696	0.014	7.42e-09	0.9558
rs10865954	3	49211989	T	C	1.043	0.006	1.92e-11	0.3344
rs73079014	3	49863483	C	T	1.05042	0.009	3.65e-08	0.126
rs138014720	3	50070843	A	T	1.072	0.013	3.46e-08	0.9406
rs3774751	3	50209053	G	T	1.04167	0.006	7.32e-12	0.4621
rs1567084	3	71435955	A	G	1.034	0.006	2.14e-08	0.4981
rs17025198	3	88001713	A	G	1.042	0.007	2.19e-08	0.2043
rs1580173	3	107955515	A	G	1.034	0.006	2.28e-08	0.5608
rs73163783	3	117602144	C	T	1.03842	0.007	1.39e-08	0.7232
rs62264767	3	117642005	A	C	1.067	0.008	1.63e-14	0.8531
rs492858	3	155432229	C	T	1.06838	0.011	3.46e-09	0.0759
rs2364921	3	158522463	C	T	1.03413	0.006	2.13e-08	0.4691
rs694786	3	173112907	C	T	1.04493	0.006	1.97e-13	0.4605
rs4260410	3	178469932	T	C	1.035	0.006	4.87e-08	0.332
rs2216427	3	180785697	C	G	1.036	0.006	1.6e-08	0.6527
rs62301574	4	22050165	G	C	1.04275	0.007	1.37e-08	0.7996
rs16990210	4	34720226	C	T	1.04712	0.008	1.97e-08	0.8478
rs17005118	4	82288564	A	G	1.043	0.007	6.13e-10	0.264
rs72657797	4	90820809	C	T	1.05708	0.008	1.52e-12	0.1759
rs13135092	4	103198082	G	A	1.0929	0.011	2.53e-16	0.9175
rs4699157	4	106055212	C	T	1.0846	0.015	3.98e-08	0.958
rs2903385	4	106094427	A	G	1.044	0.006	4.53e-13	0.4844
rs11722569	4	112822731	T	C	1.035	0.006	2.91e-08	0.6586
rs13138995	4	148987430	A	G	1.035	0.006	1.97e-08	0.3896
rs17223714	5	50492629	A	G	1.047	0.007	2.44e-10	0.7885
rs12520974	5	61514611	C	T	1.03627	0.006	1.69e-09	0.4846
rs701394	5	80296487	G	A	1.03627	0.006	6.83e-09	0.6376
rs16903122	5	87693561	T	C	1.057	0.007	9.04e-16	0.2487
rs35539975	5	91607148	A	G	1.043	0.007	4.49e-09	0.7785
rs17083297	5	92995477	C	A	1.04493	0.008	1.6e-08	0.1766
rs12187443	5	102660400	T	C	1.041	0.006	1.64e-10	0.6681
rs2431108	5	103947968	C	T	1.05485	0.006	7.83e-17	0.672
rs152555	5	106849674	G	A	1.05374	0.008	4.83e-10	0.8544
rs37445	5	106899684	G	A	1.03627	0.006	4.88e-09	0.3905
rs17367725	5	107112116	C	T	1.03627	0.006	9.29e-09	0.3513
rs8180457	5	107209814	C	T	1.05708	0.008	1.12e-11	0.1573
rs55972276	5	135653737	A	C	1.076	0.009	4.19e-17	0.1366
rs6888135	5	141254063	A	C	1.039	0.006	1.21e-10	0.4965
rs4502882	5	153093998	C	T	1.0395	0.006	7.96e-10	0.6578
rs62383308	5	165460085	G	A	1.06157	0.011	3.98e-08	0.0805
rs6601080	5	179511043	A	G	1.036	0.006	2.21e-08	0.6762
rs11756035	6	18843810	C	G	1.052	0.009	1.29e-08	0.1281
rs238869	6	29355113	C	T	1.03413	0.006	3.36e-08	0.6229
rs1264419	6	30576781	C	G	1.037	0.006	8.91e-10	0.5128
rs138678612	6	30932223	G	A	1.1236	0.02	1.41e-08	0.9783
rs3131638	6	31475127	G	A	1.04493	0.007	7.88e-10	0.2261
rs9469434	6	33455574	G	C	1.03627	0.007	4.41e-08	0.2851
rs10947428	6	33647058	C	T	1.07066	0.007	9.06e-21	0.7858
rs6457796	6	34828553	C	T	1.0395	0.007	1.12e-08	0.7313
rs10947690	6	37631768	G	A	1.04822	0.007	4.04e-12	0.7408
rs9394502	6	38452503	C	T	1.05597	0.006	7.76e-18	0.3343
rs10947987	6	41754370	C	T	1.03306	0.006	4.08e-08	0.4431
rs10944696	6	94498850	G	A	1.03842	0.007	7.99e-09	0.2978
rs2388840	6	99598756	G	A	1.03734	0.006	1.37e-09	0.5757
rs9373590	6	101212001	A	T	1.041	0.006	2.18e-11	0.5078
rs314281	6	105400605	C	T	1.04384	0.006	6.03e-13	0.4531
rs728017	6	124292594	G	A	1.0352	0.006	9.51e-09	0.3864
rs62429521	6	140324582	A	C	1.052	0.008	1.78e-09	0.1456
rs1147852	6	147980909	A	G	1.04	0.006	9.94e-10	0.3095
rs4709655	6	163280204	C	T	1.05597	0.009	3.09e-09	0.1191
rs6978112	7	1966841	T	C	1.035	0.006	2.11e-08	0.4105
rs940780	7	3323848	T	C	1.039	0.006	8.5e-10	0.3588
rs73671843	7	3520024	G	A	1.05708	0.009	5.49e-10	0.1257
rs12540241	7	3824141	T	A	1.04712	0.008	1.58e-09	0.1926
rs190073	7	10985188	G	A	1.03413	0.006	2.86e-08	0.4141
rs2030672	7	21687925	C	G	1.035	0.006	1.1e-08	0.5589
rs521484	7	49894349	G	A	1.04058	0.007	1.53e-08	0.7668
rs6465151	7	88310899	T	C	1.058	0.009	1.9e-09	0.1134
rs6973090	7	102008352	G	A	1.03842	0.007	4.31e-08	0.25
rs75932578	7	106844694	C	T	1.04058	0.007	4.15e-08	0.2159
rs670501	7	108625185	T	C	1.054	0.007	7.4e-13	0.2133
rs1357685	7	109200331	T	C	1.034	0.006	1.39e-08	0.4735
rs8180817	7	114047542	G	C	1.05042	0.006	1.83e-16	0.4304
rs12666306	7	115082406	A	G	1.043	0.006	2.24e-12	0.5017
rs17520265	7	119674508	G	A	1.09529	0.016	2.87e-08	0.0342
rs6967168	7	132672192	G	T	1.04493	0.007	1.39e-10	0.7544
rs2598293	7	133989882	T	C	1.036	0.006	2.48e-09	0.4763
rs1731951	7	137075847	T	A	1.0352	0.006	1.36e-08	0.4434
rs28611339	8	10170037	T	G	1.06	0.009	8.46e-11	0.1282
rs874168	8	30849450	T	C	1.035	0.006	7.95e-09	0.5254
rs871994	8	35190619	A	C	1.036	0.006	5.5e-09	0.4352
rs671985	8	60914783	G	A	1.03842	0.006	2.79e-10	0.4516
rs4588900	8	73890425	A	G	1.034	0.006	1.57e-08	0.5164
rs17643634	8	91650818	C	T	1.06157	0.008	1.34e-13	0.165
rs28552587	8	103356226	A	G	1.034	0.006	3.3e-08	0.5641
rs10955647	8	114154187	T	G	1.034	0.006	1.84e-08	0.5321
rs2737240	8	116657235	A	G	1.037	0.007	3.37e-08	0.7076
rs10758593	9	4292083	G	A	1.03627	0.006	4.9e-09	0.3989
rs118166957	9	8858043	T	C	1.07	0.008	1.95e-16	0.1591
rs10756571	9	14534505	T	C	1.037	0.006	1.8e-08	0.6853
rs4090240	9	77118987	C	T	1.0395	0.007	8.46e-09	0.2775
rs7044885	9	81739348	G	C	1.04167	0.006	5.67e-12	0.4417
rs10761240	9	96361922	G	A	1.04384	0.006	2.12e-12	0.3963
rs1927902	9	120518991	T	C	1.054	0.007	1.15e-14	0.2542
rs2792990	9	125621610	C	G	1.056	0.008	1.15e-10	0.8553
rs6597649	9	133786652	T	C	1.034	0.006	3.05e-08	0.3994
rs7040224	9	134886837	A	G	1.038	0.006	4.24e-09	0.3161
rs72773790	9	139109080	T	C	1.038	0.006	3.71e-09	0.6732
rs12251016	10	21821918	T	A	1.0395	0.006	3.89e-10	0.6559
rs10825503	10	57177470	T	G	1.034	0.006	1.43e-08	0.4873
rs224029	10	64519299	C	T	1.0395	0.006	2.51e-10	0.3995
rs11001276	10	76825638	T	A	1.03842	0.007	2.52e-08	0.74
rs7475916	10	77771194	G	C	1.03734	0.006	6.7e-09	0.3533
rs214934	11	17193475	T	A	1.03842	0.006	3.16e-09	0.3123
rs72899452	11	45415577	T	C	1.077	0.012	1e-09	0.0648
rs11605348	11	47606483	G	A	1.04603	0.006	7.01e-13	0.3495
rs12790660	11	57667222	C	T	1.04058	0.006	4.49e-10	0.6844
rs4592425	11	62697813	T	G	1.041	0.006	4.31e-10	0.6965
rs524859	11	66041079	G	A	1.04493	0.006	1.48e-12	0.3601
rs566673	11	66401373	G	T	1.0395	0.006	1.18e-10	0.5351
rs79693059	11	72340686	G	C	1.07527	0.011	1.61e-11	0.9158
rs56133505	11	72348039	A	G	1.042	0.006	5.59e-12	0.5369
rs10898940	11	73455292	A	C	1.035	0.006	8.09e-09	0.5173
rs667730	11	83277325	T	C	1.034	0.006	2.26e-08	0.5788
rs2221119	11	88598444	C	G	1.037	0.006	2e-09	0.443
rs6589988	11	99126016	G	A	1.03842	0.006	4.7e-09	0.6757
rs1064939	11	118396331	A	T	1.139	0.02	2.16e-10	0.9784
rs647905	11	121534938	T	C	1.034	0.006	2.87e-08	0.5409
rs2286729	12	6873818	A	G	1.072	0.011	5.37e-11	0.0862
rs1167132	12	43484487	T	C	1.036	0.006	8.73e-09	0.3917
rs324017	12	57487814	A	C	1.04	0.007	1.61e-09	0.294
rs61921611	12	66367726	C	T	1.04493	0.006	7.84e-12	0.692
rs7486418	12	84336911	T	G	1.042	0.006	6.84e-11	0.657
rs6606731	12	109982578	A	T	1.044	0.008	1.51e-08	0.1923
rs4767645	12	118385788	G	T	1.03734	0.006	6.47e-10	0.4614
rs28582096	12	123856998	G	A	1.05597	0.007	1.74e-13	0.205
rs8181889	13	53613990	G	A	1.03842	0.006	8.9e-10	0.3992
rs2491124	13	53784083	T	C	1.05	0.006	8.81e-16	0.5758
rs79204944	13	53969796	A	G	1.082	0.014	4.24e-08	0.0449
rs9316619	13	53978628	T	C	1.047	0.008	5.5e-09	0.8249
rs117630493	13	54018867	G	C	1.10619	0.018	3.61e-08	0.9726
rs1031654	13	54382035	C	A	1.05263	0.007	3.88e-12	0.7996
rs7992992	13	54721699	A	G	1.052	0.009	1.15e-08	0.1286
rs11838830	13	60362013	G	A	1.08342	0.013	5.2e-10	0.9436
rs6562066	13	60532796	T	C	1.04	0.006	1.38e-10	0.3688
rs9563886	13	61720066	C	T	1.03413	0.006	3.08e-08	0.6063
rs9540729	13	66947124	A	T	1.037	0.006	1.4e-09	0.4794
rs11149313	13	85294881	A	G	1.041	0.007	2.38e-09	0.7297
rs2389631	13	96932868	C	A	1.04058	0.006	2.03e-10	0.6666
rs1536053	13	111982291	C	T	1.03842	0.006	6.04e-09	0.3157
rs4981170	14	33412996	G	A	1.05597	0.008	7.33e-13	0.1943
rs12912299	15	38897857	C	T	1.04384	0.006	4.42e-13	0.4893
rs715338	15	57215867	A	G	1.042	0.006	7.85e-12	0.5776
rs7168238	15	66709386	C	G	1.066	0.011	1.8e-08	0.0743
rs1038093	15	74012409	T	C	1.04	0.006	2.47e-10	0.6282
rs12917449	15	74331659	C	A	1.04275	0.008	2.97e-08	0.8061
rs176644	15	89913632	T	G	1.036	0.006	9.49e-09	0.4036
rs4702	15	91426560	G	A	1.04932	0.006	6.78e-16	0.5562
rs7402939	15	99183876	C	T	1.03627	0.006	5.19e-09	0.376
rs3184470	16	715164	G	A	1.03842	0.006	9.73e-10	0.3507
rs12924275	16	9191790	T	C	1.039	0.007	1.93e-08	0.268
rs830716	16	12323509	C	G	1.046	0.007	8.68e-12	0.7133
rs66674044	16	19904344	T	A	1.06157	0.009	2.18e-12	0.8573
rs67501351	16	20006745	C	G	1.046	0.007	5.36e-11	0.7451
rs4788203	16	29978827	G	A	1.0352	0.006	6.32e-09	0.4334
rs1015438	16	51177517	A	G	1.06	0.008	2.51e-14	0.1882
rs34214423	16	52303107	A	C	1.046	0.008	3.18e-09	0.8087
rs45453598	16	52637892	A	T	1.048	0.008	4.42e-09	0.169
rs4238755	16	52746089	C	A	1.04384	0.007	2.3e-10	0.2638
rs9931543	16	56128782	T	C	1.049	0.007	1.11e-12	0.7359
rs2398144	16	56352854	A	C	1.039	0.006	5.09e-10	0.3947
rs3902952	16	61647589	T	C	1.049	0.008	2.55e-10	0.1881
rs35322724	16	77137324	A	C	1.05	0.006	3.75e-16	0.5774
rs4790076	17	2243628	T	C	1.049	0.008	1.76e-09	0.1742
rs2447094	17	2294048	C	A	1.03413	0.006	2.5e-08	0.4687
rs62068188	17	2400876	T	C	1.05	0.008	1.18e-09	0.8339
rs34490907	17	26933741	C	G	1.055	0.009	1.76e-08	0.8878
rs7214267	17	43157709	G	A	1.04493	0.006	5.09e-13	0.581
rs11650304	17	46035001	C	G	1.069	0.012	1.23e-08	0.9308
rs1553754	17	46563707	G	T	1.03413	0.006	3.51e-08	0.5621
rs4643373	17	47123423	T	C	1.042	0.007	1.58e-10	0.7006
rs9889282	17	50259142	C	A	1.04275	0.006	4.7e-12	0.6129
rs8076183	17	61024696	C	T	1.03842	0.006	2.75e-10	0.4485
rs12454003	18	26315799	G	C	1.0352	0.006	4.94e-09	0.4821
rs12605642	18	31313965	T	G	1.036	0.006	2.13e-09	0.4864
rs10502966	18	50748499	G	A	1.0395	0.006	8.54e-11	0.582
rs60565673	18	52906830	G	T	1.04384	0.006	1.59e-12	0.6211
rs9964420	18	56824041	A	C	1.036	0.007	4.54e-08	0.301
rs12983032	19	5073447	G	A	1.04384	0.006	1.07e-11	0.3434
rs6510033	19	30710785	G	A	1.03734	0.007	4.66e-08	0.7253
rs429358	19	45411941	T	C	1.047	0.008	2.13e-08	0.8458
rs908668	19	56134038	T	C	1.051	0.007	1.41e-11	0.2081
rs6119267	20	31163914	G	C	1.06157	0.006	2.32e-20	0.6891
rs2867690	20	41972028	T	C	1.043	0.008	3.7e-08	0.1819
rs910187	20	45841052	G	A	1.0352	0.006	1.63e-08	0.373
rs6019663	20	47774512	T	C	1.041	0.007	6.47e-10	0.293
rs742760	20	50985290	A	T	1.044	0.008	2.48e-08	0.8155
rs76145129	20	62670427	G	T	1.05152	0.009	2.73e-08	0.1238
rs2838787	21	46539725	G	A	1.03627	0.006	7.65e-09	0.3924
rs11090039	22	41496800	A	G	1.04	0.007	1.82e-09	0.2871
rs62590551	23	21494390	A	G	1.056	0.01	4.61e-09	0.9029
rs17324524	23	133134421	T	C	1.05932	0.009	5.01e-10	0.883
Highlighted SNPs: replicated SNPs related to other sleep patterns

## Sheet: Difficulties in getting up
SNP	Chr	Position	Effect Alleles	Other Alleles	β	SE	p-value	EAF
rs61773374	1	7858108	G	A	0.0164	0.0022	3.37e-14	0.195
rs301806	1	8482078	T	C	0.0095	0.0017	4.734e-08	0.4208
rs77576965	1	15916734	T	C	0.0109	0.0019	1.938e-08	0.2727
rs12752290	1	21535330	C	T	0.0124	0.0017	1.024e-12	0.4421
rs113240734	1	77699071	A	G	0.0192	0.0023	2.174e-16	0.1601
rs75650221	1	174421994	T	C	0.0389	0.0045	3.933e-18	0.0381
rs4652514	1	180529542	T	C	0.0107	0.0019	9.905e-09	0.3018
rs12736689	1	182549729	C	T	0.0518	0.0051	1.655e-24	0.0297
rs76048411	2	4650079	T	C	0.0106	0.0017	8.526e-10	0.4833
rs2053457	2	44572164	T	C	0.016	0.002	1.287e-15	0.2465
rs1402121	2	50596607	C	T	0.014	0.0022	6.659e-11	0.1998
rs4671328	2	58935282	T	G	0.0107	0.0018	1.064e-09	0.4478
rs10175975	2	59429807	T	C	0.0134	0.0023	3.303e-09	0.179
rs13393656	2	70119255	A	C	0.0113	0.002	2.098e-08	0.2426
rs406952	2	76307345	C	T	0.0101	0.0018	1.196e-08	0.3765
rs4853283	2	77156402	A	G	0.0143	0.0017	1.841e-16	0.4401
rs1606803	2	88933316	T	C	0.0119	0.0019	3.216e-10	0.2871
rs4483990	2	239423098	A	C	0.0172	0.0024	6.402e-13	0.1549
rs13116306	4	10727697	C	T	0.0099	0.0018	1.758e-08	0.42
rs10470887	4	92567442	A	G	0.0095	0.0017	4.049e-08	0.4874
rs9995419	4	158607383	A	G	0.0114	0.002	1.504e-08	0.2369
rs79751662	4	171014655	G	C	0.0156	0.0028	2.324e-08	0.1067
rs1459192	5	63944519	C	T	0.0102	0.0018	2.495e-08	0.3288
rs12515274	5	87655662	G	A	0.0123	0.002	5.368e-10	0.2523
rs4958316	5	151942251	A	C	0.015	0.0019	3.693e-15	0.2883
rs553108	6	31840455	A	G	0.0097	0.0018	3.119e-08	0.4159
rs2653349	6	55142337	A	G	0.0234	0.0021	8.454e-29	0.213
rs9399613	6	147986024	C	T	0.0109	0.0019	1.321e-08	0.2861
rs3735478	7	44800176	G	T	0.0107	0.0019	1.568e-08	0.2908
rs2944822	7	71795592	T	C	0.0101	0.0017	4.425e-09	0.4452
rs16917522	8	53136442	C	T	0.0136	0.0022	1.117e-09	0.1827
rs72663537	8	76700618	T	G	0.0143	0.0026	2.759e-08	0.1295
rs11229264	11	57909086	G	A	0.0122	0.0019	1.429e-10	0.2982
rs7297799	12	34260142	C	T	0.0128	0.0018	1.208e-12	0.3989
rs17464772	12	39247777	A	G	0.0123	0.0018	1.027e-11	0.3508
rs2193749	12	46134812	C	T	0.0097	0.0017	1.841e-08	0.4947
rs6581138	12	57744864	A	G	0.0127	0.002	2.297e-10	0.2434
rs1017168	12	107435405	C	A	0.0101	0.0018	2.643e-08	0.3551
rs74643199	12	116772891	A	T	0.0137	0.0024	1.249e-08	0.1538
rs4884166	13	55769145	G	A	0.0123	0.0022	1.151e-08	0.1984
rs7332608	13	77570677	A	G	0.0313	0.0048	4.551e-11	0.0338
rs6575012	14	89056699	G	A	0.0096	0.0017	2.566e-08	0.4819
rs3935182	15	78094807	G	C	0.012	0.0018	6.771e-12	0.4207
rs1420607	16	49149191	A	G	0.0131	0.0019	1.572e-11	0.2713
rs11642015	16	53802494	T	C	0.0114	0.0018	6.203e-11	0.4041
rs1949072	16	56006108	A	G	0.0097	0.0017	2.477e-08	0.4342
rs17822102	16	60650143	G	A	0.0111	0.0018	9.396e-10	0.3437
rs11643192	16	72214276	C	A	0.0107	0.0018	1.297e-09	0.3893
rs4790352	17	2578550	A	G	0.0181	0.0031	8.783e-09	0.0812
rs3760185	17	17401736	C	T	0.0111	0.002	4.524e-08	0.2433
rs7222039	17	38165541	T	C	0.0095	0.0017	3.423e-08	0.4467
rs12150229	17	44015446	G	A	0.0122	0.0021	3.524e-09	0.2236
rs77556405	17	46463909	A	G	0.0168	0.0023	1.594e-13	0.1727
rs12601968	17	50296459	G	T	0.0112	0.0018	1.162e-09	0.3261
rs4395148	18	31690668	A	T	0.0104	0.0019	2.362e-08	0.308
rs8182491	19	42712024	C	T	0.0174	0.0029	1.175e-09	0.1005
rs3746601	20	30662805	C	A	0.01	0.0018	2.852e-08	0.3603
rs11697690	20	31477981	C	T	0.0097	0.0017	2.331e-08	0.469
rs74555583	20	51332268	G	A	0.017	0.0031	3.044e-08	0.0855
Highlighted SNPs: replicated SNPs related to other sleep patterns

## Sheet: Biological ages
Trait	SNP	Chr	Position	Effect Alleles	Other Alleles	Estimates (with epigenetic age)	SE (with epigenetic age)	p-value	EAF
PhenoAge	rs1801133	1	11856378	A	G	-0.13	0.022	1.28E−09	0.66
PhenoAge	rs12037222	1	40064961	A	G	-0.2	0.025	1.98E−15	0.77
PhenoAge	rs1805096	1	66102257	A	G	0.2	0.021	1.01E−20	0.63
PhenoAge	rs4129267	1	154426264	T	C	0.16	0.021	6.73E−15	0.59
PhenoAge	rs7553007	1	159698549	A	G	0.19	0.022	2.44E−17	0.67
PhenoAge	rs12239046	1	247601595	C	T	-0.12	0.021	1.40E−08	0.37
PhenoAge	rs3811444	1	248039451	T	C	0.18	0.022	2.61E−16	0.66
PhenoAge	rs1260326	2	27730940	C	T	-0.13	0.021	2.29E−09	0.39
PhenoAge	rs6734238	2	113841030	G	A	-0.13	0.021	1.51E−10	0.6
PhenoAge	rs560887	2	169763148	C	T	-0.18	0.023	1.72E−15	0.3
PhenoAge	rs35188965	5	1104938	G	A	0.15	0.021	5.45E−13	0.42
PhenoAge	rs7775698	6	135418635	T	C	0.16	0.024	9.60E−12	0.74
PhenoAge	rs592423	6	139840693	T	C	0.14	0.021	3.38E−11	0.45
PhenoAge	rs17321515	8	126486409	C	A	-0.14	0.021	4.08E−12	0.53
PhenoAge	rs8176746	9	136131322	A	G	0.28	0.043	4.54E−11	0.94
PhenoAge	rs7908745	10	45953767	C	T	-0.14	0.022	1.31E−09	0.68
PhenoAge	rs16926246	10	71093392	G	A	-0.2	0.031	1.46E−10	0.87
PhenoAge	rs174548	11	61571348	T	G	0.26	0.022	8.18E−31	0.69
PhenoAge	rs964184	11	116648917	G	A	-0.17	0.03	3.28E−08	0.13
PhenoAge	rs2393791	12	121423956	T	C	-0.15	0.021	7.45E−12	0.38
PhenoAge	rs8013143	14	23494277	G	C	-0.17	0.023	4.66E−14	0.72
PhenoAge	rs3169166	15	78563103	C	G	0.16	0.021	1.34E−14	0.58
PhenoAge	rs9939609	16	53820527	T	C	-0.16	0.021	1.62E−13	0.61
PhenoAge	rs9914988	17	27183104	C	A	-0.14	0.026	3.20E−08	0.2
PhenoAge	rs8078723	17	38166879	A	T	-0.21	0.021	6.25E−23	0.61
PhenoAge	rs9944715	18	43831259	G	A	-0.16	0.024	6.09E−11	0.25
PhenoAge	rs1985157	19	18513594	C	T	-0.14	0.021	1.10E−10	0.59
PhenoAge	rs429358	19	45411941	C	T	0.52	0.029	1.50E−72	0.84
PhenoAge	rs7412	19	45412079	T	C	-0.36	0.038	3.07E−21	0.92
KDM-BioAge	rs17367504	1	11862778	G	A	0.07	0.012	9.03E−10	0.84
KDM-BioAge	rs11591147	1	55505647	T	G	0.23	0.033	7.91E−13	0.98
KDM-BioAge	rs541041	2	21294975	A	G	-0.09	0.011	2.33E−14	0.18
KDM-BioAge	rs560887	2	169763148	C	T	-0.06	0.009	9.83E−11	0.3
KDM-BioAge	rs16998073	4	81184341	T	A	-0.05	0.009	2.46E−08	0.71
KDM-BioAge	rs1173771	5	32815028	G	A	-0.05	0.009	6.19E−09	0.4
KDM-BioAge	rs17477177	7	106411858	C	T	-0.09	0.011	4.62E−17	0.8
KDM-BioAge	rs17321515	8	126486409	G	A	0.06	0.009	2.20E−12	0.53
KDM-BioAge	rs16926246	10	71093392	T	C	0.09	0.013	7.77E−13	0.87
KDM-BioAge	rs2274224	10	96039597	C	G	0.05	0.009	2.41E−10	0.57
KDM-BioAge	rs17249754	12	90060586	A	G	0.07	0.011	9.41E−09	0.83
KDM-BioAge	rs7497304	15	91429176	T	G	-0.05	0.009	1.89E−08	0.67
KDM-BioAge	rs55791371	19	11188153	C	A	0.14	0.013	4.95E−26	0.88
KDM-BioAge	rs58542926	19	19379549	T	C	0.11	0.016	1.78E−11	0.92
KDM-BioAge	rs7412	19	45412079	T	C	0.26	0.016	3.16E−60	0.92
KDM-BioAge	rs1327235	20	10969030	G	A	-0.05	0.009	1.02E−08	0.52
